# Supplementary material for: Characteristics of Clostridium difficile isolates and the burden of hospital-acquired Clostridium difficile infection in a tertiary teaching hospital in Chongqing, Southwest China
Source: BMC Infect Dis. 2020 Apr 15;20:277. doi: 10.1186/s12879-020-05014-6 (PMC7157987; doi:10.1186/s12879-020-05014-6)
Supplement: Supplementary file 2 — Additional file 2. The MICs of seven antimicrobial agents for isolates included in this study. [file 12879_2020_5014_MOESM2_ESM.xlsx]

## Sheet: Sheet1
Additional file 2 The MICs of seven antimicrobial agents for isolates included in this study
Number	MIC (ug/ml)
	Vancomycin	Metronidazole	Rifampin	Levofloxacin	Erythromycin	Clindamycin	Tigecycline
1	0.5	0.25	0.0625	0.5	8	2	0.0625
2	0.5	0.25	0.0625	2	512	1	0.0625
3	0.5	0.25	0.0625	1	512	64	0.0625
4	0.25	0.25	0.0625	2	512	8	0.0625
5	0.5	0.125	512	128	512	128	0.0625
6	0.5	0.25	0.0625	2	512	256	0.0625
7	0.5	0.25	0.0625	1	512	256	0.0625
8	0.5	0.25	0.0625	0.5	512	256	0.0625
9	0.5	0.25	0.0625	2	512	256	0.0625
10	0.5	0.25	0.0625	1	64	4	0.0625
11	0.5	0.25	0.0625	2	512	256	0.0625
12	0.25	0.125	512	128	64	256	0.0625
13	0.25	0.25	256	8	512	128	0.0625
14	0.5	0.125	512	128	512	256	0.0625
15	0.25	0.125	0.0625	1	512	128	0.0625
16	0.5	0.25	0.0625	2	2	0.5	0.0625
17	0.25	0.125	0.0625	1	32	4	0.0625
18	0.5	0.25	0.0625	2	512	256	0.0625
19	1	0.125	0.0625	1	8	4	0.0625
20	0.5	0.25	0.0625	0.5	512	256	0.0625
21	0.5	0.125	0.0625	2	512	256	0.0625
22	0.5	0.25	0.0625	2	512	256	0.0625
23	0.25	0.125	0.0625	2	32	0.5	0.0625
24	0.25	0.125	0.0625	1	512	2	0.0625
25	0.5	0.25	0.0625	2	512	256	0.0625
26	0.25	0.125	0.0625	1	8	4	0.0625
27	0.25	0.25	0.0625	2	32	8	0.0625
28	0.25	0.25	0.0625	2	2	1	0.0625
29	0.25	0.25	0.0625	2	4	2	0.0625
30	0.5	0.125	0.0625	1	8	4	0.0625
31	0.5	0.125	0.0625	2	512	256	0.0625
32	0.5	0.125	0.0625	2	8	8	0.0625
33	0.5	0.25	0.0625	1	512	4	0.0625
34	0.5	0.25	0.0625	32	512	256	0.0625
35	0.5	0.25	0.0625	0.5	32	8	0.0625
36	0.5	0.25	0.0625	2	256	64	0.0625
37	1	1	0.0625	2	8	8	0.0625
38	0.25	0.125	0.0625	1	4	1	0.0625
39	0.5	0.25	0.0625	2	2	4	0.0625
40	0.5	0.125	0.0625	2	512	256	0.0625
41	0.5	0.125	0.0625	1	512	256	0.0625
42	0.125	0.125	0.0625	2	32	256	0.0625
43	0.5	0.125	0.0625	2	16	32	0.0625
44	0.25	0.125	0.0625	1	8	16	0.0625
45	0.5	0.25	0.0625	128	512	256	0.0625
46	0.25	0.125	512	128	512	128	0.0625
47	0.5	0.125	512	2	8	4	0.0625
48	0.5	0.25	0.0625	1	2	2	0.0625
49	0.125	0.125	0.0625	2	128	8	0.0625
50	0.5	0.25	0.0625	2	8	4	0.0625
51	0.25	0.125	128	128	512	128	0.0625
52	0.5	0.125	0.0625	0.5	64	128	0.0625
53	0.5	0.125	0.0625	2	2	0.5	0.0625
54	0.5	0.125	0.0625	1	64	1	0.0625
55	0.25	0.125	0.0625	2	512	4	0.0625
MIC minimum inhibitory concentration
